# Supplementary material for: Enhancing Conformational Sampling for Intrinsically Disordered and Ordered Proteins by Variational Autoencoder
Source: Int J Mol Sci. 2023 Apr 7;24(8):6896. doi: 10.3390/ijms24086896 (PMC10138423; doi:10.3390/ijms24086896)
Supplement: Supplementary file 1 [file ijms-24-06896-s001.zip]

Archive with 1 entries (1 files):
- ijms-2228962-supplementary.pdf
